# Supplementary material for: Sexual and Gender-Diverse Individuals Face More Health Challenges during COVID-19: A Large-Scale Social Media Analysis with Natural Language Processing
Source: Health Data Sci. 2024 Sep 6;4:0127. doi: 10.34133/hds.0127 (PMC11378377; doi:10.34133/hds.0127)
Supplement: Supplementary 1 — Methods Figs. S1 to S4 Tables S1 to S6 [file hds.0127.f1.zip]

Archive with 2 entries (2 files):
- supplementary file 1.csv
- Supplementary Materials.docx
